# Supplementary material for: Aged bone matrix-derived extracellular vesicles as a messenger for calcification paradox
Source: Nat Commun. 2022 Mar 18;13:1453. doi: 10.1038/s41467-022-29191-x (PMC8933454; doi:10.1038/s41467-022-29191-x)
Supplement: Supplementary file 4 — Supplementary Data 1 [file 41467_2022_29191_MOESM4_ESM.xlsx]

## Sheet: Sheet1
Differentially expressed miRNAs in AB-EVs and YB-EVs
above 1.5-fold change (AB-EVs/YB-EVs)
Systematic Name	Fold Change	P Value
mmu-miR-483-5p	14.5152	0.00121604
mmu-miR-2861	12.173	0.0225224
mmu-miR-7118-5p	8.88904	0.00464088
mmu-miR-1897-5p	8.69366	0.0103289
mmu-miR-7011-5p	7.65403	0.0110821
mmu-miR-3960	7.52639	0.0420045
mmu-miR-451a	7.33029	0.044002
mmu-miR-6368	7.16636	0.00290146
mmu-miR-3473f	6.99855	0.0383696
mmu-miR-5128	6.34634	0.0258477
mmu-miR-3470a	6.18807	0.0405416
mmu-miR-671-5p	5.56136	0.0475501
mmu-miR-211-3p	4.7857	0.0440129
mmu-miR-3081-5p	4.40524	0.041044
mmu-miR-134-5p	4.05942	0.0166208
mmu-miR-6984-5p	3.81185	0.0317483
mmu-miR-6385	3.77723	0.00530646
mmu-miR-7036a-5p	3.66658	0.0441408
mmu-miR-6931-5p	3.6201	0.00157493
mmu-miR-721	3.32302	0.0250448
mmu-miR-6973b-5p	3.21449	0.0187114
mmu-miR-3072-5p	3.19589	0.0417939
mmu-miR-7088-5p	3.19459	0.0135288
mmu-miR-3547-5p	2.94035	0.0329415
mmu-miR-6538	2.73646	0.0239667
mmu-miR-1224-5p	2.605	0.0267464
mmu-miR-8101	2.29456	0.0416531
mmu-miR-7018-5p	1.98807	0.0298834
mmu-miR-3473e	1.92556	0.0449678
mmu-miR-5119	1.8579	0.045937
mmu-miR-1894-3p	1.70773	0.0235402
mmu-miR-7005-5p	1.67077	0.00431409
mmu-miR-6898-5p	1.63496	0.0269038
mmu-miR-6995-5p	1.59938	0.0268356
mmu-miR-5107-5p	1.58032	0.0207086
mmu-miR-7216-5p	1.56548	0.0111702
mmu-miR-3098-5p	1.5147	0.0226145
below 1/1.5-fold change (AB-EVs/YB-EVs)
Systematic Name	Fold Change	P Value
mmu-let-7d-3p	0.66157	0.000203571
mmu-miR-3620-3p	0.64537	0.0271562
mmu-miR-195a-3p	0.637253	0.0256877
mmu-let-7j	0.630815	0.0394733
mmu-miR-16-1-3p	0.607426	0.0178908
mmu-miR-7022-3p	0.594697	0.0124371
mmu-let-7i-5p	0.567856	0.0203905
mmu-miR-3098-3p	0.349736	0.0343401
mmu-miR-494-3p	0.306266	0.0486668
