# Supplementary material for: Aged bone matrix-derived extracellular vesicles as a messenger for calcification paradox
Source: Nat Commun. 2022 Mar 18;13:1453. doi: 10.1038/s41467-022-29191-x (PMC8933454; doi:10.1038/s41467-022-29191-x)
Supplement: Supplementary file 6 — Source Data [file 41467_2022_29191_MOESM6_ESM.xlsx]

## Sheet: Figure 1
Figure 1. Identification and characterization of B-EVs.
f	Up						Down

## Sheet: Figure 2
Figure 2. AB-EVs favor adipogenesis rather than osteogenesis of BMSCs and augment osteogenic transdifferentiation of VSMCs.
b	ARS+ area (%)					ORO+ area (%)
		Solvent	YB-EVs	AB-EVs			Solvent	YB-EVs	AB-EVs
	#1	12.5	62.4	19.4		#1	13.5	12.9	53.9
	#2	16.1	55.2	24.2		#2	10.5	9.7	42.5
	#3	18.3	68.1	11.9		#3	10.7	17.2	36.1
	#4	17.4	50.3	20.4		#4	8.3	5.2	39.4
	#5	20.3	60.5	25.2		#5	5.9	14.9	30.2
	#6	11.5	69.1	17.3		#6	7.3	6.4	44.8
d	ARS+ area (%)
		Solvent	YB-EVs	AB-EVs
	#1	9.3	10.8	40.3
	#2	13.5	21.9	66.1
	#3	17.4	16.2	68.4
	#4	4.9	7.2	49.3
	#5	7.5	8.4	54.7
	#6	5.7	19.3	55.2
e	Relative SM22α mRNA level					Relative αSMA mRNA level
		Solvent	YB-EVs	AB-EVs			Solvent	YB-EVs	AB-EVs
	#1	1.162	0.723	0.397		#1	0.792	0.644	0.7
	#2	1.218	0.66	0.479		#2	1.158	0.802	0.73
	#3	1.039	0.583	0.439		#3	1.258	0.978	0.804
	#4	0.847	0.91	0.347		#4	0.933	1.291	0.507
	#5	1.143	1.207	0.648		#5	0.964	1.215	0.666
	#6	0.591	1.697	0.379		#6	0.895	1.087	0.468
f	Relative RUNX2 mRNA level					Relative COL1A1 mRNA level
		Solvent	YB-EVs	AB-EVs			Solvent	YB-EVs	AB-EVs
	#1	1.18	1.34	2.41		#1	1.923	1.705	1.481
	#2	1.02	1.47	2.85		#2	1.016	1.0495	2.861
	#3	0.8	1.16	2.24		#3	0.747995	1.013	3.161
	#4	1.3	0.85	1.96		#4	0.775	0.894	2.148
	#5	0.77	0.89	2.04		#5	0.616	0.725	1.997
	#6	0.93	1.26	2.01		#6	0.922	1.43	2.805
g	ALP activity per gram protein
		Solvent	YB-EVs	AB-EVs
	#1	341.6	507.8	986.7
	#2	258.3	409.3	1019.5
	#3	279.6	432.6	729.4
	#4	294.1	385	837.2
	#5	316.9	416.1	693.8
	#6	401.2	390.7	925
h	ARS+ area (%)					ORO+ area (%)
		Solvent	YB-EVs	AB-EVs			Solvent	YB-EVs	AB-EVs
	#1	22.5	56.9	29.4		#1	16.4	20.7	48.3
	#2	24.8	59.1	25.8		#2	13.8	17.3	45.9
	#3	23.6	53.2	32.1		#3	17.9	19.8	53.7
i	ARS+ area (%)
		Solvent	YB-EVs	AB-EVs
	#1	8.4	15.8	51.8
	#2	13.9	10.8	49.1
	#3	10.5	11.4	55.4
k	ARS+ area (%)								ORO+ area (%)
		1	2	3	4	5	6			1	2	3	4	5	6
	#1	24.5	71.3	60.2	20.6	18.4	19.4		#1	10.9	11.8	8.5	34.7	45.9	25.3
	#2	17.3	63.6	66.5	27.5	21.9	7.5		#2	14.2	13.2	13.2	37.4	47.3	19.6
	#3	19.4	58.7	52.4	13.8	27.6	12.8		#3	9.4	15.7	9.1	46.1	33.8	21.6
	#4	9.4	49.2	43.2	8.5	6.4	11.6		#4	4.8	3.9	10.8	28.5	29.5	18.7
	#5	11.6	77.3	50.4	10.7	11.9	5.9		#5	5.9	6.7	4.6	30.8	30.8	23.5
	#6	10.8	62.8	46.9	7.3	14.2	6.2		#6	7.2	8.1	6.2	29.5	32.4	16.3
m	ARS+ area (%)
		1	2	3	4	5	6
	#1	6.9	5.3	9.2	38.5	29.5	10.8
	#2	8.2	4.9	10.1	32.9	35.1	8.7
	#3	10.4	8.5	4.8	40.8	33.6	13.2
	#4	4.7	4.5	8.2	25.3	20.8	3.5
	#5	6.2	6.7	3.6	29.5	21.8	5.2
	#6	5.3	5.1	4.3	23.4	24.2	4.4

## Sheet: Figure 3
Figure 3. AB-EVs promote bone-fat imbalance in young and aged mice.
c	Young mice
	Tb. BV/TV (%)					Tb. N (mm^-1)					Tb. Th (μm)					Tb. Sp (μm)
		Solvent	YB-EVs	AB-EVs			Solvent	YB-EVs	AB-EVs			Solvent	YB-EVs	AB-EVs			Solvent	YB-EVs	AB-EVs
	#1	10.5234	14.4674	9.72983		#1	0.00147	0.00153667	0.00108667		#1	58.8105	64.2178	61.06		#1	231.081	263.086	288.639
	#2	10.6626	13.3176	7.42957		#2	0.00112333	0.00147	0.00104333		#2	64.7941	61.8865	59.2788		#2	226.711	251.946	287.645
	#3	16.451	16.9139	8.20368		#3	0.00166	0.00175667	0.00105333		#3	59.4133	65.772	53.1977		#3	247.972	227.553	276.76
	#4	11.9103	13.701	11.9069		#4	0.00142	0.00161333	0.00126667		#4	57.3207	58.0344	58.036		#4	240.064	231.236	294.015
	#5	15.2584	14.1262	10.2031		#5	0.00173667	0.00160333	0.0012		#5	59.945	60.1261	50.2289		#5	233.09	245.703	280.113
	#6	13.15	17.02	7.66747		#6	0.00145333	0.00186333	0.000993333		#6	61.7794	67.5937	57.831		#6	256.417	193.143	243.554
	#7	11.8862	16.443	10.1237		#7	0.00177667	0.00189	0.00119667		#7	62.4021	66.8802	57.7184		#7	263.389	197.67	252.052
	#8	15.7314	21.7682	14.1273		#8	0.00173667	0.00227	0.00159		#8	52.3567	64.1611	55.5047		#8	262.292	198.765	254.149
	#9	9.98734	17.4191	10.1169		#9	0.00115667	0.00140333	0.00125333		#9	58.9483	65.507	55.1728		#9	268.628	252.188	251.596
	#10	17.3311	17.6364	9.80907		#10	0.00182667	0.00185	0.00123333		#10	64.8161	65.0607	54.3275		#10	227.464	233.236	263.945
	Aged mice
	Tb. BV/TV (%)					Tb. N (mm^-1)					Tb. Th (μm)					Tb. Sp (μm)
		Solvent	YB-EVs	AB-EVs			Solvent	YB-EVs	AB-EVs			Solvent	YB-EVs	AB-EVs			Solvent	YB-EVs	AB-EVs
	#1	5.47073	5.97003	4.76973		#1	0.00104375	0.00145	0.001025		#1	46.7639	49.2347	41.7885		#1	305.018	286.754	316.347
	#2	5.78195	6.64087	5.74829		#2	0.0009875	0.001525	0.0011125		#2	50.2032	51.2303	44.0239		#2	321.114	282.995	327.924
	#3	6.65683	9.82611	3.43146		#3	0.00136875	0.0013	0.00088125		#3	43.7274	50.7438	52.5669		#3	297.202	286.57	338.053
	#4	8.42273	10.0084	4.11273		#4	0.00098125	0.001475	0.00105625		#4	44.7427	53.4471	49.0348		#4	287.622	295.93	305.343
	#5	4.80994	6.76551	3.43146		#5	0.00094375	0.00123125	0.000825		#5	52.7443	56.4625	49.242		#5	325.613	259.158	323.418
	#6	7.91228	5.57608	4.02284		#6	0.0014	0.00110625	0.00111875		#6	46.3058	53.5805	46.559		#6	291.869	312.688	339.888
	#7	7.93588	8.67014	6.97537		#7	0.0012625	0.00145625	0.00073125		#7	46.0491	49.5975	46.3294		#7	336.901	265.555	290.445
	#8	6.06416	9.94952	5.84551		#8	0.00119375	0.00130625	0.00105		#8	53.066	53.3704	49.9897		#8	314.88	292.648	314.106
	#9	4.94696	9.35151	4.0383		#9	0.00134375	0.0014	0.00075		#9	48.9848	51.6723	44.6759		#9	272.066	255.802	326.785
	#10	7.32433	7.28943	6.36425		#10	0.00105625	0.001	0.00109375		#10	53.6973	56.4826	47.0633		#10	296.681	291.641	317.802
d	Young mice					Aged mice
	Ultimate load (N)					Ultimate load (N)
		Solvent	YB-EVs	AB-EVs			Solvent	YB-EVs	AB-EVs
	#1	21.43	18.38	15.43		#1	14.8	15.63	15.56
	#2	20.12	23.89	16.58		#2	12.78	17.63	11.19
	#3	18.8	20.03	12.55		#3	11.51	18.7	10.34
	#4	18.07	20.52	16.49		#4	14.37	13.36	14.77
	#5	14.78	21.97	13.78		#5	17.48	16.88	12.66
	#6	12.91	21.84	18.77		#6	16.72	20.16	15.39
	#7	19.43	19.62	19.01
	#8	18.94	17.74	14.03
	#9	21.43	23.29	19.34
	#10	20.84	20.99	11.25
f	Young mice
	BFR/BS (μm^3/μm^2 year)					MAR (μm/day)
		Solvent	YB-EVs	AB-EVs			Solvent	YB-EVs	AB-EVs
	#1	2.46	4.03	2.03		#1	1.25	1.43	0.95
	#2	3.98	5.16	2.95		#2	1.22	1.28	0.97
	#3	3.61	4.86	2.67		#3	0.98	1.39	0.84
	#4	2.95	4.36	2.39		#4	1.03	1.35	1.05
	#5	2.47	3.78	2.44		#5	1.17	1.26	1.1
	Aged mice
	BFR/BS (μm^3/μm^2 year)					MAR (μm/day)
		Solvent	YB-EVs	AB-EVs			Solvent	YB-EVs	AB-EVs
	#1	1.79	2.15	1.48		#1	0.95	1.03	0.74
	#2	2.01	2.27	1.63		#2	0.93	0.98	0.65
	#3	1.94	2.46	1.89		#3	0.82	1.14	0.82
	#4	1.58	2.05	1.32		#4	0.87	1.07	0.71
	#5	1.82	2.72	1.46		#5	1.07	1.16	0.69
h	Young mice					Aged mice
	N. AdCs/Ar (per mm^2)					N. AdCs/Ar (per mm^2)
		Solvent	YB-EVs	AB-EVs			Solvent	YB-EVs	AB-EVs
	#1	54	38	108		#1	118	104	193
	#2	62	35	119		#2	129	129	247
	#3	36	51	75		#3	114	111	221
	#4	48	46	124		#4	127	108	184
	#5	52	49	115		#5	153	115	213
	#6	59	52	132		#6	105	97	204
i	Young mice					Aged mice
	Relative Pparγ mRNA Level					Relative Pparγ mRNA Level
		Solvent	YB-EVs	AB-EVs			Solvent	YB-EVs	AB-EVs
	#1	1.30739	0.721725	4.04082		#1	1.87222	0.268883	1.55063
	#2	1.33978	0.113078	1.4683		#2	0.809414	0.404931	1.56977
	#3	1.21925	0.172264	1.82836		#3	1.087	0.292731	1.62043
	#4	0.770675	0.549931	2.83884		#4	1.54622	0.78728	1.6795
	#5	0.948023	0.516851	2.73142		#5	0.918499	0.367534	1.33554
	#6	0.906823	0.586061	1.91859		#6	0.567523	0.986198	1.74234
	#7	1.03885	0.122937	1.98766		#7	1.00476	0.425889	1.66894
	#8	0.854998	0.111676	1.15582		#8	0.406647	0.713631	1.40255
	#9	0.614206	0.183175	1.74233		#9	0.787717	0.478752	2.04576
k	Young mice					Aged mice
	N. OBs/BS (mm^–1)					N. OBs/BS (mm^–1)
		Solvent	YB-EVs	AB-EVs			Solvent	YB-EVs	AB-EVs
	#1	19.7	29	13.8		#1	7.8	10.2	6.4
	#2	17	26.8	13		#2	6.3	8.6	5.2
	#3	23	28	19		#3	9.4	11.3	4.6
	#4	21.4	27	14.7		#4	8.7	9.6	6.1
	#5	24	24.6	17.3		#5	6.6	10.7	5.8
	#6	20.1	22.6	20.5		#6	7.9	12.8	7.3
l	Young mice					Aged mice
	OCN (ng mL^–1)					OCN (ng mL^–1)
		Solvent	YB-EVs	AB-EVs			Solvent	YB-EVs	AB-EVs
	#1	78.4565	94.6349	62.775		#1	20.9478	28.9005	15.4627
	#2	75.6862	99.9866	67.2152		#2	14.4637	20.2985	24.2154
	#3	85.4775	86.4593	79.1135		#3	22.9113	28.2881	21.175
	#4	84.6949	87.9861	84.8201		#4	24.0422	17.0951	14.975
	#5	73.3978	107.309	41.9631		#5	23.2102	22.0476	15.9125
	#6	92.4238	124.192	74.1192		#6	24.7571	25.2397	20.4625
	#7	96.029	98.8708	79.4199		#7	21.775	27.5608	16.05
	#8	92.8068	105.686	65.3104		#8	23.0875	27.0961	19.9375
	#9	77.5373	102.928	76.1874		#9	21.9375	27.45	16.05
	#10	64.9687	97.6835	75.2223		#10	17.4	22.95	20.4625

## Sheet: Figure 4
Figure 4. AB-EVs exacerbate vascular calcification.
b	Relative Sm22α mRNA level					Relative αSma mRNA level
		Solvent	YB-EVs	AB-EVs			Solvent	YB-EVs	AB-EVs
	#1	1.18747	0.583597	0.0555907		#1	1.24963	0.662148	0.0966088
	#2	0.886606	0.941708	0.0453702		#2	1.02854	0.759871	0.0752428
	#3	0.456627	1.07171	0.143238		#3	0.746595	1.21822	0.0952457
	#4	1.42513	1.06434	0.221041		#4	1.21789	0.924844	0.0507235
	#5	0.502776	0.765716	0.0751277		#5	1.2365	1.12673	0.0598667
	#6	1.1256	1.16354	0.420824		#6	0.549935	0.849347	0.0324981
	#7	1.46416	0.528845	0.855529		#7	0.719017	0.685784	0.219546
	#8	0.96272	1.21791	0.144515		#8	1.1343	0.971729	0.181231
	#9	0.98892	0.620539	0.232627		#9	1.1176	1.11236	0.154598
d	Von Kossa+ area (%)
		Solvent	YB-EVs	AB-EVs
	#1	7.37	11.68	21.21
	#2	10.98	2.9	26.59
	#3	2.33	4.89	28.29
	#4	8.4	8.3	19.4
	#5	6.9	8.9	31.7
	#6	5.8	10.4	17.6
	#7	11.3	13.2	15.5
	#8	3.7	4.8	20.7
	#9	9.4	6.8	25.9
	#10	10.6	5.1	14.1
e	ARS+ area (%)
		Solvent	YB-EVs	AB-EVs
	#1	11.37	12.68	27.21
	#2	10.98	10.9	12.59
	#3	8.33	7.89	28.29
	#4	7.01	6.49	30.47
	#5	9.64	9.58	15.93
	#6	6.93	5.73	34.19
	#7	12.38	8.62	20.39
	#8	3.92	11.74	19.58
	#9	13.29	12.84	23.83
	#10	8.25	3.47	18.37
f	Calcium (mmol/g protein)
		Solvent	YB-EVs	AB-EVs
	#1	0.441167	0.260368	1.21289
	#2	0.687644	0.461342	1.86948
	#3	0.155503	0.178681	1.35481
	#4	0.187381	0.128613	1.44393
	#5	0.677591	0.292053	1.27631
	#6	0.0985065	0.145482	1.78874
	#7	0.38411	0.467613	1.29686
	#8	0.433673	0.0442015	2.95993
	#9	0.350154	0.102988	1.70379
	#10	0.26825	0.132495	2.13155
h	RUNX2+ area (%)
		Solvent	YB-EVs	AB-EVs
	#1	2.58	2.518	14.96
	#2	1.76	2.39	11.2
	#3	1.58	2.87	13.4
	#4	4.4	6.3	20.1
	#5	3.7	7.1	10.3
	#6	6.2	2.6	9.4
	#7	2.5	3.4	8.5
	#8	3.8	4.2	18.4
	#9	6.5	4.8	17.4
	#10	4.3	3.5	15.5
i	Relative Alpl mRNA level
		Solvent	YB-EVs	AB-EVs
	#1	1.34822	0.342803	1.95876
	#2	1.74467	0.456964	0.511588
	#3	1.48262	0.436228	0.687892
	#4	1.21424	1.31153	2.82638
	#5	1.14826	0.721205	2.69943
	#6	1.02865	0.338529	2.36633
	#7	0.322407	0.598109	1.73301
	#8	0.341428	0.708177	3.78153
	#9	0.369502	0.676134	4.81125
k	Relative Sm22α mRNA level					Relative αSma mRNA level
		Solvent	YB-EVs	AB-EVs			Solvent	YB-EVs	AB-EVs
	#1	0.959049	0.87133	0.152386		#1	1.11945	0.925363	0.105489
	#2	0.575237	1.02715	0.195116		#2	0.931667	0.964584	0.15647
	#3	1.69548	0.871698	0.201577		#3	0.932765	0.60477	0.119093
	#4	0.709035	0.548134	0.296725		#4	1.07668	0.714368	0.214457
	#5	0.836386	0.800016	0.264145		#5	1.03325	0.542411	0.33489
	#6	0.991943	1.08498	0.601985		#6	1.02696	0.922715	0.224542
	#7	0.642066	1.77338	0.102259		#7	1.03318	0.877553	0.351807
	#8	1.46027	1.43804	0.200907		#8	0.820279	0.992238	0.377843
	#9	1.13053	1.05068	0.162251		#9	1.02578	1.17426	0.416231
m	Von Kossa+ area (%)
		Solvent	YB-EVs	AB-EVs
	#1	2.4	4.7	8.6
	#2	3.1	2.4	9.5
	#3	5.4	6.1	6.5
	#4	1.5	1.8	7.3
	#5	4.1	2.5	8.1
	#6	1.9	3.7	10.6
	#7	2.3	3.4	11.8
	#8	3.5	6.3	9.4
	#9	2	5.2	5.7
	#10	4.5	4	6.2
n	ARS+ area (%)
		Solvent	YB-EVs	AB-EVs
	#1	2.89	3.51	10.29
	#2	1.48	4.28	6.39
	#3	4.83	1.93	12.74
	#4	3.29	3.32	8.42
	#5	5.03	5.23	7.36
	#6	2.84	3.14	5.93
	#7	2.85	6.36	11.39
	#8	6.47	2.42	4.96
	#9	5.29	1.95	6.27
	#10	6.14	6.28	8.16
o	Calcium (mmol/g protein)
		Solvent	YB-EVs	AB-EVs
	#1	0.201378	0.169301	0.388452
	#2	0.201149	0.290132	0.536079
	#3	0.18414	0.107608	0.49376
	#4	0.318895	0.281988	0.309621
	#5	0.262175	0.150329	0.622576
	#6	0.171509	0.438462	0.395676
	#7	0.103039	0.199355	0.343119
	#8	0.0437184	0.0881526	0.645647
	#9	0.105252	0.0866102	0.580424
	#10	0.084718	0.282092	0.377761
q	RUNX2+ area (%)
		Solvent	YB-EVs	AB-EVs
	#1	1.5	3.2	8.2
	#2	2.4	2.5	9.5
	#3	2.9	2.1	10.2
	#4	1.2	1.7	5.8
	#5	4.2	1.3	3.9
	#6	3.2	2.5	4.5
	#7	1.7	2.6	6.4
	#8	2.1	0.9	7.1
	#9	2.6	1.1	6.8
	#10	1.7	1.4	5.4
r	Relative Alpl mRNA level
		Solvent	YB-EVs	AB-EVs
	#1	1.22204	1.78526	1.51565
	#2	1.59572	0.840546	4.01064
	#3	1.78993	1.9706	2.94213
	#4	0.608532	1.28585	2.52887
	#5	0.721667	0.901563	2.2175
	#6	0.522755	1.31472	3.18075
	#7	0.867783	1.7587	1.80526
	#8	0.835439	1.61117	1.73064
	#9	0.836134	1.52193	1.74655
u	Von Kossa+ area (%)
		Solvent	AB-EVs
	#1	4.5	11.7
	#2	5.7	9.6
	#3	4.2	8.8
	#4	6.1	10.7
	#5	3.9	13.5
v	Calcium (mmol/g protein)
		Solvent	AB-EVs
	#1	0.23912	0.48547
	#2	0.33994	0.58033
	#3	0.26046	0.89669
	#4	0.30106	0.43627
	#5	0.17021	0.46162

## Sheet: Figure 5
Figure 5. ALE down-regulates AB-EVs release and attenuates bone-fat imbalance and VD3-induced vascular calcification in aged OVX mice.
a	EVs proteins (μg μL^–1)
		OC-CM	OC(ALE)-CM	OC(AB)-CM	OC(AB+ALE)-CM
	#1	0.1383	0.1379	0.7395	0.2316
	#2	0.1196	0.1062	0.6024	0.1874
	#3	0.1647	0.1314	0.7792	0.2213
	#4	0.2485	0.1463	0.5042	0.3638
	#5	0.1849	0.1582	0.4758	0.4169
b	ARS+ area (%)
		OC-CM	OC(ALE)-CM	OC(AB)-CM	OC(AB+ALE)-CM
	#1	13.8	14.5	13.4	13.6
	#2	14.9	11.6	17.3	12.4
	#3	10.7	13.4	14.8	15.7
	#4	9.6	10.4	12.8	12.1
	#5	10.2	9.7	14.5	12.9
c	ORO+ area (%)
		OC-CM	OC(ALE)-CM	OC(AB)-CM	OC(AB+ALE)-CM
	#1	8.9	13.5	30.5	13.8
	#2	12.7	7.9	25.9	16.9
	#3	9.3	9.8	27.8	10.3
	#4	11.8	12.6	19.5	17.5
	#5	10.5	9.4	21.7	18.3
d	ARS+ area (%)
		OC-CM	OC(ALE)-CM	OC(AB)-CM	OC(AB+ALE)-CM
	#1	6.8	8.6	20.4	11.4
	#2	9.3	10.3	23.1	7.6
	#3	7.5	6.2	18.2	8.9
	#4	5.8	9.1	17.5	10.2
	#5	7.6	5.4	16.7	9.7
f	Tb. BV/TV (%)						Tb. N (mm^-1)						Tb. Th (μm)						Tb. Sp (μm)
		SHAM+Solvent	SHAM+ALE	OVX+Solvent	OVX+ALE			SHAM+Solvent	SHAM+ALE	OVX+Solvent	OVX+ALE			SHAM+Solvent	SHAM+ALE	OVX+Solvent	OVX+ALE			SHAM+Solvent	SHAM+ALE	OVX+Solvent	OVX+ALE
	#1	3.02303	4.27001	1.55564	2.41213		#1	4e-05	7e-05	3e-06	6e-05		#1	53.4	59.5	46.2	50.6		#1	353.281	332.215	450.956	351.259
	#2	3.84589	3.71355	1.79397	3.17639		#2	7e-05	8e-05	2e-05	6e-05		#2	58.2	62.7	49.5	54.1		#2	351.451	331.625	432.757	359.765
	#3	3.60141	4.1057	1.40995	2.79564		#3	8e-05	6e-05	5e-05	4e-05		#3	56.7	60.3	44.7	52.9		#3	364.024	341.431	423.375	387.018
	#4	3.94602	4.08221	1.83502	2.75114		#4	5e-05	6e-05	1e-05	4e-05		#4	57.5	61.2	50.7	52.5		#4	347.954	325.973	402.047	394.047
	#5	4.06714	4.22118	2.05213	2.96701		#5	8e-05	5e-05	1.6e-05	3.7e-05		#5	59.3	62.8	48.6	53.7		#5	367.031	338.14	427.894	362.154
h	N. AdCs/Ar (per mm^2)
		SHAM+Solvent	SHAM+ALE	OVX+Solvent	OVX+ALE
	#1	128	74	208	146
	#2	135	96	214	173
	#3	119	113	193	155
	#4	123	128	237	132
	#5	161	91	225	121
i	Relative Pparγ mRNA Level
		SHAM+Solvent	SHAM+ALE	OVX+Solvent	OVX+ALE
	#1	1.31346	0.565463	1.93168	0.638875
	#2	1.30718	0.731691	1.38051	1.15653
	#3	0.754434	0.855361	1.07408	1.03922
	#4	0.707964	0.385528	1.55639	0.71703
	#5	0.916961	0.980511	1.46567	1.33858
k	N. OBs/BS (mm^–1)
		SHAM+Solvent	SHAM+ALE	OVX+Solvent	OVX+ALE
	#1	5.8	7.8	5.9	6.4
	#2	4.9	4.5	6.8	7.2
	#3	6.2	5.2	7.5	6.9
	#4	7.5	4.8	7.3	5.6
	#5	6.7	6.1	5.3	5.8
l	OCN (ng mL^–1)
		SHAM+Solvent	SHAM+ALE	OVX+Solvent	OVX+ALE
	#1	15.4	17.1	18.4	15.7
	#2	17.3	16.2	17.6	17.2
	#3	14.6	14.3	15.9	16.8
	#4	14.3	16.8	16.5	16.3
	#5	15.7	15.3	16.3	15.9
n	ARS+ area (%)
		SHAM+Solvent	SHAM+ALE	OVX+Solvent	OVX+ALE
	#1	2.5	1.5	13.8	3.7
	#2	3.1	1.1	7.4	2.1
	#3	2.7	1.9	8.5	2.8
	#4	3.5	2.8	10.3	2.6
	#5	4.1	2.4	12.8	3.1
o	Calcium (mmol/g protein)
		SHAM+Solvent	SHAM+ALE	OVX+Solvent	OVX+ALE
	#1	0.891	0.3485	2.59413	0.7236
	#2	0.60759	0.13976	1.9112	0.5829
	#3	0.7752	0.7752	1.80192	0.5101
	#4	0.19321	0.74667	1.32639	0.96318
	#5	0.74667	0.91785	1.2102	1.4707
q	RUNX2+ area (%)
		SHAM+Solvent	SHAM+ALE	OVX+Solvent	OVX+ALE
	#1	5.6	2.1	29.8	8.9
	#2	7.2	1.7	25.2	6.2
	#3	5.9	2.8	20.6	6.7
	#4	8.4	3.5	18.6	5.8
	#5	6.9	2.9	19.4	6.1
r	Relative Alpl mRNA level
		SHAM+Solvent	SHAM+ALE	OVX+Solvent	OVX+ALE
	#1	0.998133	0.378274	3.1932	0.592343
	#2	2.10717	0.228506	2.96166	0.267591
	#3	1.30071	0.183876	3.23621	0.297014
	#4	0.297261	0.173439	2.63354	1.44473
	#5	0.296726	1.50015	1.67099	1.41588

## Sheet: Figure 6
Figure 6. miR-483-5p and miR-2861 are enriched in AB-EVs and responsible for the AB-EVs-induced promotion of adipogenesis of BMSCs and calcification of VSMCs.
b	Relative expression level
		miR-483-5p	miR-2861	miR-7118-5p	miR-1897-5p	miR-7011-5p	miR-3960	miR-451a	miR-6368	miR-3473f	miR-5128
	#1	16.9216	20.0435	10.6278	11.0906	10.2267	10.7516	12.8813	8.88644	12.2813	9.30843
	#2	18.9204	13.7429	10.8958	10.6726	9.06706	9.5876	7.17547	8.62668	6.82119	7.68084
	#3	7.70373	2.7327	5.14352	4.31774	3.66836	2.24001	1.93407	3.98595	1.89319	2.04975
c	Relative miR-483-5p level					Relative miR-2861 level
		2M	12M	18M			2M	12M	18M
	#1	1.02	2.18	8.32		#1	0.89	2.47	7.38
	#2	1.16	2.37	10.37		#2	1.13	4.06	6.31
	#3	0.82	5.5	9.28		#3	0.98	5.18	7.43
	#4	1.28	4.28	6.49		#4	0.73	4.12	8.03
	#5	0.93	3.57	7.42		#5	1.18	6.08	5.36
	#6	0.79	2.96	12.31		#6	1.09	3.59	8.33
d	Relative miR-483-5p level								Relative miR-2861 level
		Young mice			Aged mice					Young mice			Aged mice
		#1	#2	#3	#1	#2	#3			#1	#2	#3	#1	#2	#3
	bone	0.13	0.48	2.39	6.94	7.69	7.93		bone	1.09	0.88	1.03	9.03	12.56	10.1
	vessel	1.55	1.17	1.72	5.62	5.15	5.84		vessel	0.14	0.11	0.17	0.73	1.01	0.68
	liver	2.46	2.75	1.92	3.37	3.97	3.16		liver	0.39	0.41	0.46	0.57	0.52	0.49
	spleen	1.31	1.27	1.06	1.28	1.36	1.44		spleen	0.11	0.13	0.14	0.12	0.14	0.15
	lung	0.85	0.82	0.91	0.94	0.83	0.88		lung	0.1	0.13	0.12	0.12	0.15	0.14
	kidney	0.53	0.46	0.58	0.59	0.56	0.52		kidney	0.15	0.13	0.18	0.17	0.19	0.22
	brain	0.68	0.66	0.61	0.64	0.57	0.71		brain	0.13	0.17	0.14	0.18	0.17	0.21
	heart	1.63	1.57	1.09	2.06	1.35	2.19		heart	0.11	0.12	0.14	0.19	0.17	0.13
	muscle	0.89	2.01	0.72	0.99	0.94	1.22		muscle	0.1	0.09	0.11	0.13	0.13	0.12
e	Relative miR-483-5p level in Ser-EVs				Relative miR-2861 level in Ser-EVs
		Young	Aged			Young	Aged
	#1	1.34	6.64		#1	1.23508	3.63281
	#2	0.88	4.62		#2	0.965737	4.599
	#3	0.77	5.95		#3	0.799185	3.52713
f	Relative miR-483-5p level				Relative miR-2861 level
		OC-CM	OC(AB)-CM			OC-CM	OC(AB)-CM
	#1	1.47	8.54		#1	1.39	7.94
	#2	0.84	6.28		#2	0.84	8.75
	#3	0.69	6.98		#3	0.82	8.13
	#4	1.18	8.64		#4	1.08	7.48
	#5	0.92	4.71		#5	0.97	7.18
	#6	0.9	5.3		#6	0.9	6.3
i	ORO+ area (%)
		1	2	3	4	5
	#1	14.6	38.5	52.9	39.4	16.8
	#2	9.3	43.8	58.6	36.2	11.5
	#3	11.8	36.1	59.8	40.7	10.9
	#4	12.6	29.5	48.6	30.4	19.3
	#5	10.4	31.5	47.8	33.6	21.5
	#6	13.2	27.4	44.6	29.1	20.7
j	Relative Pparγ mRNA Level
		1	2	3	4	5
	#1	1.01297	2.07844	3.06033	1.88505	1.95592
	#2	0.811407	1.93013	3.15602	2.44799	1.34125
	#3	0.773781	2.12998	3.03005	2.23846	1.38024
	#4	1.05066	1.64	2.32076	1.74215	1.10985
	#5	1.0674	1.22248	2.05823	1.57021	1.2912
	#6	1.28378	2.23953	2.61363	1.91952	1.45022
l	ARS+ area (%)
		1	2	3	4	5
	#1	14.9	38.1	57.5	39.8	17.3
	#2	21.1	40.8	60.8	33.7	22.6
	#3	19.4	34.3	48.4	39.4	21.3
	#4	11.8	29.5	55.8	40.2	27.6
	#5	14.5	30.6	52.9	30.9	19.6
	#6	12.8	33.8	61.4	37.2	24.6
m	Relative RUNX2 mRNA level
		1	2	3	4	5
	#1	0.879447	3.20787	5.83919	4.72934	2.41073
	#2	0.589624	2.85013	6.67361	3.472	2.51031
	#3	1.01972	2.88519	7.84116	2.12177	1.20019
	#4	0.941523	3.14807	4.37768	2.17674	2.48504
	#5	1.40401	2.24028	5.46337	2.77554	0.680312
	#6	1.16568	2.91444	8.36211	3.81299	1.32939

## Sheet: Figure 7
Figure 7. miR-483-5p and miR-2861 contribute to AB-EVs-induced marrow adiposity and calcification paradox.
b	Tb. BV/TV (%)					Tb. N (mm^-1)					Tb. Th (μm)					Tb. Sp (μm)
		Solvent	AB-EVs+ AntagomiR-NC	AB-EVs+ AntagomiR-483-5p			Solvent	AB-EVs+ AntagomiR-NC	AB-EVs+ AntagomiR-483-5p			Solvent	AB-EVs+ AntagomiR-NC	AB-EVs+ AntagomiR-483-5p			Solvent	AB-EVs+ AntagomiR-NC	AB-EVs+ AntagomiR-483-5p
	#1	14.9969	12.5437	13.886		#1	0.001648	0.001028	0.001524		#1	55.8161	50.6653	54.9041		#1	228.916	261.923	280.29
	#2	13.3807	8.24782	12.9189		#2	0.00162	0.001244	0.001648		#2	65.5279	47.298	52.9875		#2	239.727	292.659	233.652
	#3	15.6547	10.806	15.1883		#3	0.001592	0.001328	0.001748		#3	60.8518	52.2684	63.5161		#3	221.535	303.905	225.457
	#4	12.1337	8.18728	15.1513		#4	0.00172	0.001128	0.001064		#4	66.1398	49.6462	54.1779		#4	256.539	243.414	246.176
	#5	13.3717	11.9259	13.2368		#5	0.001516	0.000936	0.00156		#5	49.3838	54.012	64.0946		#5	268.806	270.267	214.416
	#6	15.28	12.2437	11.8817		#6	0.001468	0.001136	0.001484		#6	65.914	58.6665	58.2471		#6	232.474	234.348	239.542
	#7	14.4782	11.8135	9.29069		#7	0.00172	0.00082	0.00114		#7	69.036	53.6433	68.5484		#7	223.014	274.378	240.206
	#8	12.0406	8.57272	14.2549		#8	0.001216	0.001072	0.001512		#8	61.5394	53.0784	48.7389		#8	217.099	311.174	256.583
	#9	13.4694	8.77338	10.3413		#9	0.001868	0.001156	0.00092		#9	63.6604	59.8569	67.9093		#9	245.894	263.117	254.818
	#10	10.261	8.86754	8.20559		#10	0.001072	0.00088	0.001252		#10	52.4198	49.8964	63.6565		#10	213.063	227.432	245.645
d	N. AdCs/Ar (per mm^2)
		Solvent	AB-EVs+ AntagomiR-NC	AB-EVs+ AntagomiR-483-5p
	#1	48	76	54
	#2	43	65	56
	#3	59	93	49
	#4	47	81	61
	#5	52	74	53
	#6	63	93	71
	#7	61	102	64
	#8	58	105	68
e	Relative Pparγ mRNA Level
		Solvent	AB-EVs+ AntagomiR-NC	AB-EVs+ AntagomiR-483-5p
	#1	0.638468	1.53643	0.932506
	#2	0.711278	2.41293	1.20663
	#3	0.478863	1.77127	1.41058
	#4	0.859986	2.56665	1.43384
	#5	1.05357	2.08722	1.61696
	#6	1.04243	1.70821	1.59238
	#7	1.71378	2.48748	0.516051
	#8	1.18246	2.27661	0.423163
	#9	1.31917	2.02635	0.635774
g	N. OBs/BS (mm^–1)
		Solvent	AB-EVs+ AntagomiR-NC	AB-EVs+ AntagomiR-483-5p
	#1	16.8	14.8	17.5
	#2	20.7	12.9	15.2
	#3	22.4	13.6	18.1
	#4	18.4	13.9	19.2
	#5	17.6	14.5	21.7
	#6	23.5	18.4	22.2
	#7	20.7	16.3	19.1
	#8	18.6	17.2	18.4
i	Von Kossa+ area (%)
		Solvent	AB-EVs+ AntagomiR-NC	AB-EVs+ AntagomiR-2861
	#1	5.91	17.82	9.14
	#2	7.28	23.93	7.93
	#3	7.47	18.19	7.02
	#4	12.5	15.8	7.6
	#5	4.7	16.7	8.8
	#6	8.2	18.3	10.6
	#7	6.2	16.9	9.3
	#8	4.9	14.8	13.2
	#9	11.7	15.8	16.4
	#10	10.5	21.2	15.1
j	ARS+ area (%)
		Solvent	AB-EVs+ AntagomiR-NC	AB-EVs+ AntagomiR-2861
	#1	5.91	17.82	9.14
	#2	13.28	23.93	7.93
	#3	7.47	18.19	7.02
	#4	9.28	14.37	12.94
	#5	7.25	13.94	11.09
	#6	4.19	20.25	10.84
	#7	8.26	26.38	16.36
	#8	10.35	12.95	14.92
	#9	6.46	24.34	12.84
	#10	14.44	17.73	6.42
k	Calcium (mmol/g protein)
		Solvent	AB-EVs+ AntagomiR-NC	AB-EVs+ AntagomiR-2861
	#1	0.387448	2.47976	0.43519
	#2	0.350216	0.828744	0.850214
	#3	0.461341	1.44714	0.773992
	#4	0.469534	0.637582	0.126604
	#5	0.530254	1.68344	0.894585
	#6	0.297552	1.93694	0.435845
	#7	0.108174	1.1835	0.238869
	#8	0.615336	0.665893	0.285225
	#9	0.147764	1.03731	0.921569
	#10	0.665941	1.00829	0.803663
m	RUNX2+ area (%)
		Solvent	AB-EVs+ AntagomiR-NC	AB-EVs+ AntagomiR-2861
	#1	4.8	12.5	7.3
	#2	2.5	9.8	8.5
	#3	6.3	12.5	9.2
	#4	3.8	13.7	3.7
	#5	7.2	17.2	3.5
	#6	3.5	11.4	4.9
	#7	4.1	12.8	4.4
	#8	3.6	12.4	3.6
	#9	2.7	13.6	7.7
	#10	3.1	14.8	4.8
n	Relative Alpl mRNA level
		Solvent	AB-EVs+ AntagomiR-NC	AB-EVs+ AntagomiR-2861
	#1	0.853404	2.07988	0.863639
	#2	0.907646	2.82608	1.10029
	#3	0.794325	2.79898	2.04017
	#4	0.946714	3.32679	0.984048
	#5	0.849862	2.77402	1.03026
	#6	1.10179	2.21292	0.902939
	#7	0.883193	3.81108	1.78052
	#8	1.15488	3.37644	1.69819
	#9	1.50818	3.45767	1.60125

## Sheet: Figure S1
Supplementary Figure 1. YB-EVs and AB-EVs are taken up by BMSCs and exert different effects on osteogenic and adipogenic differentiation of BMSCs.
b	Relative Runx2 mRNA level					Relative Bglap mRNA level					Relative Alpl mRNA level
		Solvent	YB-EVs	AB-EVs			Solvent	YB-EVs	AB-EVs			Solvent	YB-EVs	AB-EVs
	#1	0.93	2.64	1.32		#1	1.07	1.43	0.89		#1	1.14	2.76	1.45
	#2	1.17	2.18	1.06		#2	1.13	1.38	1.15		#2	0.9	2.84	1.72
	#3	0.9	2.75	1.11		#3	0.8	1.31	1.19		#3	0.96	2.59	1.58
	#4	0.8	1.98	1.16		#4	0.73	1.29	0.75		#4	0.82	2.19	1.19
	#5	1.3	2.17	1.42		#5	1.24	1.52	0.81		#5	0.95	1.95	1.26
	#6	0.9	1.78	0.96		#6	1.03	1.35	1.02		#6	1.22	2.25	1.54
b	Relative Pparγ mRNA level					Relative Cebpα mRNA level					Relative Fabp4 mRNA level
		Solvent	YB-EVs	AB-EVs			Solvent	YB-EVs	AB-EVs			Solvent	YB-EVs	AB-EVs
	#1	1.23	1.35	2.28		#1	1.38	1.95	9.65		#1	1.18	1.87	3.73
	#2	0.93	1.16	2.8		#2	0.77	1.58	11.63		#2	0.84	1.31	2.98
	#3	0.86	1.22	2.41		#3	0.85	2.25	10.38		#3	0.98	1.18	5.14
	#4	0.71	1.19	1.93		#4	1.36	1.47	8.4		#4	1.24	0.96	3.47
	#5	1.12	0.92	1.86		#5	0.73	2.13	7.6		#5	1.02	0.61	4.16
	#6	1.17	1.26	2.07		#6	0.87	1.85	9.2		#6	0.74	1.28	3.71

## Sheet: Figure S2
Supplementary Figure 2. Internalization of YB-EVs and AB-EVs into VSMCs and their effects on survival/growth of VSMCs.
b	Absorbance (450 nm)
		Solvent				AB-EVs
	Days	#1	#2	#3	#4	#1	#2	#3	#4
	1	0.24	0.21	0.19	0.25	0.18	0.2	0.26	0.23
	2	0.46	0.52	0.41	0.44	0.48	0.51	0.54	0.55
	3	0.74	0.82	0.75	0.79	0.78	0.88	0.83	0.71
	4	0.95	1.23	0.96	0.87	0.98	1.04	1.32	1.12

## Sheet: Figure S3
Supplementary Figure 3. Effects of rats-derived YB-EVs and AB-EVs on BMSCs differentiation and VSMCs calcification.
a	BUN in serum (mM)
		Young	Aged
	#1	8.3098	12.3149
	#2	8.95613	12.7402
	#3	10.4421	11.326
	#4	4.19978	10.9117
	#5	6.00067	9.40242
	#6	5.17757	11.2929
	#7	9.74057	6.77406
	#8	4.96765	13.0496
	#9	6.98951	12.8783
	#10	7.61374	13.3424
b	CREA in serum (mM)
		Young	Aged
	#1	25.9129	38.1088
	#2	29.3974	42.4645
	#3	25.9129	38.98
	#4	29.3974	57.2739
	#5	42.5008	40.7223
	#6	30.2686	46.8202
	#7	23.2995	35.4954
	#8	31.1397	31.1397
	#9	23.921	29.3974
	#10	32.882	55.5316
d	ARS+ area (%)					ORO+ area (%)
		Solvent	YB-EVs	AB-EVs			Solvent	YB-EVs	AB-EVs
	#1	10.8	40.6	8.4		#1	8.5	7.7	38.5
	#2	5.1	24.1	10.9		#2	13.2	9.5	34.8
	#3	8.6	39.5	13.7		#3	8.3	10.8	23.6
	#4	13.2	30.4	7.3		#4	11.6	9.4	29.5
	#5	14	32.7	9.3		#5	9.5	12.4	23.7
	#6	7.9	29.4	5.8		#6	10.3	11.1	25.6
f	ARS+ area (%)
		Solvent	YB-EVs	AB-EVs
	#1	15.8	11.8	40.8
	#2	10.5	17.5	37.3
	#3	16.3	13.1	45.1
	#4	9.4	14.8	29.6
	#5	8.5	9.6	30.8
	#6	12.4	12.7	33.2

[truncated: 13 more sheets: Figure S4, Figure S5, Figure S6, Figure S7, Figure S8, Figure S9, Figure S10, Figure S11, Figure S12, Figure S13, Figure S14, Figure S15, Figure S16]
